# Supplementary material for: Total Polyunsaturated Fatty Acid Level in Abdominal Adipose Tissue as an Independent Predictor of Recurrence-Free Survival in Women with Ovarian Cancer
Source: Int J Mol Sci. 2023 Jan 16;24(2):1768. doi: 10.3390/ijms24021768 (PMC9863501; doi:10.3390/ijms24021768)
Supplement: Supplementary file 1 [file ijms-24-01768-s001.zip]

Archive with 1 entries (1 files):
- ijms-2042337-supplementary.pdf
